# Supplementary material for: Pregnancy and Caffeine Metabolism: Updated Insights and Implications for Maternal–Fetal Health
Source: Nutrients. 2025 Oct 8;17(19):3173. doi: 10.3390/nu17193173 (PMC12526311; doi:10.3390/nu17193173)
Supplement: Supplementary file 1 [file nutrients-17-03173-s001.zip]

Archive with 1 entries (1 files):
- nutrients-3903654-supplementary.pdf
